# Supplementary material for: Tracking collective cell motion by topological data analysis
Source: PLoS Comput Biol. 2020 Dec 23;16(12):e1008407. doi: 10.1371/journal.pcbi.1008407 (PMC7757824; doi:10.1371/journal.pcbi.1008407)
Supplement: S1 Data — (DAT) [file pcbi.1008407.s006.dat]

230	63
230	65
230	67
230	69
230	71
230	129
230	131
231	61
231	71
231	129
231	131
231	133
231	135
231	137
232	71
232	131
232	133
232	135
232	137
232	139
233	59
233	71
233	135
233	139
234	59
234	69
234	71
234	127
234	135
234	137
235	59
235	71
235	127
235	135
235	137
236	57
236	61
236	69
236	75
236	77
236	127
236	135
236	139
237	61
237	69
237	71
237	75
237	77
237	131
237	133
238	57
238	59
238	61
238	65
238	67
238	69
238	71
238	75
238	129
239	57
239	59
239	61
239	63
239	67
239	69
239	71
239	75
239	77
239	129
239	135
239	137
240	57
240	59
240	65
240	67
240	69
240	73
240	129
240	131
240	135
240	137
241	57
241	59
241	63
241	65
241	67
241	75
241	125
241	127
241	131
241	133
241	135
241	137
242	59
242	61
242	63
242	75
242	125
242	127
242	129
242	131
242	133
243	59
243	63
243	75
243	125
243	127
243	131
243	133
243	135
244	59
244	63
244	65
244	131
244	133
245	59
245	63
245	65
245	67
246	59
246	65
246	73
247	59
247	71
247	73
248	59
248	73
248	75
249	59
249	73
250	9
250	59
250	61
250	71
250	75
251	59
251	61
251	63
251	67
251	71
252	9
252	61
252	63
252	65
252	67
252	69
253	69
254	67
254	105
254	107
255	105
255	107
256	7
256	41
256	105
256	107
257	7
257	37
257	39
257	43
258	37
258	43
258	131
258	133
259	7
259	13
259	35
259	39
259	45
259	129
259	135
260	7
260	35
260	39
260	41
260	45
260	129
260	137
261	7
261	13
261	33
261	45
261	117
261	119
261	121
261	123
261	125
261	137
262	11
262	15
262	17
262	43
262	45
262	117
262	127
262	135
262	139
263	11
263	17
263	33
263	35
263	45
263	117
263	127
263	133
263	139
263	141
263	143
264	9
264	11
264	35
264	41
264	45
264	115
264	135
264	139
264	143
264	145
264	147
265	7
265	9
265	17
265	35
265	113
265	115
265	147
265	149
266	7
266	9
266	43
266	113
266	137
266	149
266	151
267	13
267	37
267	43
267	135
267	153
268	9
268	13
268	17
268	37
268	39
268	41
268	111
268	135
268	137
268	139
269	9
269	17
269	37
269	39
269	109
269	129
269	131
269	133
269	135
270	17
270	37
270	39
270	133
271	11
271	13
271	107
271	137
272	11
272	13
272	15
272	105
272	135
272	137
273	105
274	105
274	137
275	7
275	9
275	11
275	105
276	9
276	11
276	105
277	11
277	13
277	23
277	25
277	27
277	29
277	31
277	33
277	105
278	13
278	15
278	17
278	23
278	25
278	33
278	93
278	95
278	105
279	17
279	19
279	21
279	23
279	35
279	37
279	93
279	95
279	105
280	37
280	93
280	95
280	105
281	37
281	105
282	39
282	41
282	97
282	99
282	103
282	105
282	107
283	41
283	87
283	89
283	91
283	93
283	95
283	101
284	83
284	85
284	91
285	83
286	43
286	83
287	43
287	83
288	43
288	83
289	43
289	49
289	51
289	53
289	55
289	81
290	43
290	47
290	49
290	55
290	57
290	81
291	45
291	47
291	57
291	59
291	81
292	45
292	59
292	61
292	63
294	43
294	81
295	43
295	79
295	81
296	65
296	77
296	79
297	65
297	75
297	77
298	67
298	75
299	67
299	73
300	67
300	71
301	69
302	69
304	41
304	43
304	45
305	41
305	47
306	39
307	39
308	39
308	47
309	41
309	47
310	43
310	45
