# Supplementary material for: Tracking collective cell motion by topological data analysis
Source: PLoS Comput Biol. 2020 Dec 23;16(12):e1008407. doi: 10.1371/journal.pcbi.1008407 (PMC7757824; doi:10.1371/journal.pcbi.1008407)
Supplement: S2 Data — (DAT) [file pcbi.1008407.s007.dat]

132	49
133	51
133	53
133	55
135	51
136	49
136	51
136	55
138	49
139	51
139	53
139	55
140	53
141	49
141	51
142	49
142	51
143	49
143	51
143	53
159	77
159	79
160	69
160	71
160	73
160	75
161	69
161	71
162	69
162	71
162	137
163	135
163	139
164	69
164	71
164	135
164	137
165	71
165	133
165	135
165	137
165	139
166	69
166	71
166	81
166	131
166	133
166	135
166	139
167	71
167	81
167	131
167	137
167	139
168	69
168	71
168	79
168	81
168	139
169	71
169	73
169	77
170	73
170	75
170	129
171	127
172	75
172	77
172	127
173	127
173	137
174	137
175	137
176	135
177	131
177	135
178	129
178	133
179	129
179	131
180	75
180	77
181	79
182	79
183	73
183	75
183	77
184	75
186	81
187	71
188	71
188	83
189	71
189	83
190	83
190	117
190	119
190	121
190	123
191	69
191	123
192	69
192	83
192	123
193	69
193	81
193	123
194	69
194	81
194	123
195	69
195	81
195	123
196	75
196	77
196	79
196	117
196	123
196	139
196	141
196	143
197	71
197	73
197	77
197	117
197	119
197	121
197	139
197	145
198	75
198	77
198	139
198	145
199	139
199	147
200	139
200	147
201	139
201	147
202	139
202	145
203	145
204	139
204	143
205	139
205	143
206	141
208	143
208	145
209	145
210	119
210	121
210	123
210	141
210	147
211	119
211	121
211	125
211	141
211	147
212	117
212	125
212	141
212	149
213	117
213	127
213	141
213	149
214	117
214	141
214	149
215	115
215	129
215	143
216	113
216	143
217	113
217	143
217	151
218	113
218	119
218	143
218	151
219	113
219	143
219	151
220	113
220	143
220	149
221	111
221	113
221	143
221	149
221	155
222	29
222	31
222	33
222	143
222	149
222	155
223	27
223	33
223	51
223	53
223	55
223	57
223	81
223	83
223	85
223	87
223	89
223	91
223	93
223	141
223	149
223	153
224	11
224	13
224	25
224	35
224	51
224	53
224	55
224	57
224	79
224	93
224	129
224	141
224	149
224	151
225	9
225	35
225	37
225	51
225	53
225	93
225	129
225	141
226	9
226	15
226	23
226	37
226	39
226	53
226	57
226	77
226	111
226	113
226	127
226	139
227	7
227	15
227	19
227	21
227	39
227	51
227	57
227	77
227	95
227	107
227	109
227	111
227	113
227	125
227	127
227	139
228	7
228	17
228	21
228	41
228	49
228	51
228	77
228	95
228	107
228	109
228	111
228	125
228	127
228	139
229	39
229	43
229	45
229	47
229	49
229	77
229	97
229	107
229	109
230	43
230	45
230	77
230	97
230	107
230	111
230	127
230	131
230	133
230	137
231	41
231	43
231	59
231	75
231	127
231	129
231	133
231	135
232	41
232	43
232	59
232	69
232	71
232	73
232	75
232	99
232	105
232	129
232	135
233	41
233	43
233	59
233	67
233	73
233	99
233	101
233	103
233	105
234	43
234	99
234	101
235	53
235	55
235	57
235	65
235	99
235	101
236	53
236	57
236	65
236	99
236	101
237	53
237	55
237	65
237	99
237	101
238	55
238	65
238	99
239	61
239	63
239	65
239	99
240	59
240	61
240	65
240	79
240	103
241	59
241	77
241	79
241	99
241	103
242	77
242	79
242	99
242	103
243	75
243	103
244	75
244	101
244	103
245	81
245	101
245	103
246	83
246	103
247	83
248	83
249	75
249	83
250	75
250	83
251	75
251	81
252	77
252	79
252	81
253	77
253	79
255	41
255	43
255	45
256	39
256	45
256	149
257	39
257	45
257	59
257	145
257	147
257	149
257	151
257	153
258	39
258	41
258	57
258	61
258	145
258	153
259	41
259	43
259	57
259	61
259	143
259	155
260	57
260	143
260	155
261	57
261	155
262	63
262	155
263	59
263	63
263	143
263	149
263	151
263	153
264	59
264	63
264	143
264	145
264	149
264	151
265	59
265	63
265	145
265	149
266	59
266	63
266	147
268	61
268	85
268	87
269	61
269	85
269	89
269	151
270	61
270	83
270	151
271	61
271	83
271	91
271	151
272	81
272	93
272	151
273	81
273	95
273	151
273	153
274	79
274	97
274	151
274	153
275	79
275	97
275	99
275	101
275	103
275	153
276	79
276	103
277	79
277	105
277	117
278	79
278	93
278	95
278	105
279	81
279	83
279	87
279	89
279	91
279	95
279	97
279	105
280	81
280	85
280	97
280	105
281	99
281	105
282	101
282	103
283	103
284	71
285	69
285	73
286	69
286	73
287	69
287	73
288	69
288	73
289	69
289	73
290	69
290	73
291	69
292	69
293	69
293	71
294	71
