# Supplementary material for: Tracking collective cell motion by topological data analysis
Source: PLoS Comput Biol. 2020 Dec 23;16(12):e1008407. doi: 10.1371/journal.pcbi.1008407 (PMC7757824; doi:10.1371/journal.pcbi.1008407)
Supplement: S3 Data — (DAT) [file pcbi.1008407.s008.dat]

67	294
67	295
68	292
68	293
68	294
68	295
69	290
69	291
69	292
69	295
70	288
70	289
70	290
70	295
70	296
71	286
71	287
71	288
71	296
72	285
72	286
72	296
73	285
73	296
74	284
74	285
74	296
74	297
75	284
75	297
76	284
76	297
77	284
77	285
77	297
77	298
78	285
78	297
78	298
79	285
79	286
79	294
79	295
79	296
79	297
80	286
80	287
80	291
80	292
80	293
80	294
81	287
81	288
81	289
81	290
81	291
82	288
85	261
85	262
86	259
86	260
86	261
86	262
86	263
87	257
87	258
87	259
87	263
87	275
87	276
87	277
88	255
88	256
88	257
88	263
88	264
88	274
88	275
88	277
88	278
88	279
88	280
88	281
88	282
88	283
89	253
89	254
89	255
89	264
89	273
89	274
89	283
89	284
89	285
89	286
90	251
90	252
90	253
90	264
90	265
90	272
90	273
90	286
90	287
91	250
91	251
91	265
91	271
91	272
91	287
91	288
91	289
91	290
91	291
92	240
92	241
92	242
92	251
92	265
92	266
92	270
92	271
92	291
92	292
92	293
93	239
93	240
93	242
93	251
93	252
93	266
93	270
93	293
93	294
94	159
94	160
94	237
94	238
94	239
94	242
94	252
94	253
94	266
94	267
94	269
94	270
94	294
95	158
95	159
95	160
95	161
95	162
95	236
95	237
95	242
95	253
95	254
95	267
95	268
95	269
95	294
95	295
96	157
96	158
96	162
96	163
96	234
96	235
96	236
96	242
96	254
96	255
96	295
96	296
97	156
97	157
97	163
97	164
97	165
97	233
97	234
97	242
97	255
97	296
98	155
98	156
98	165
98	166
98	223
98	224
98	231
98	232
98	233
98	242
98	255
98	296
98	297
99	154
99	155
99	166
99	167
99	221
99	222
99	223
99	224
99	225
99	226
99	227
99	230
99	231
99	242
99	254
99	255
99	297
99	298
100	153
100	154
100	167
100	214
100	215
100	216
100	217
100	218
100	219
100	220
100	221
100	227
100	228
100	229
100	230
100	242
100	253
100	254
100	298
101	152
101	153
101	167
101	213
101	214
101	242
101	253
101	298
101	299
102	152
102	167
102	168
102	169
102	170
102	213
102	242
102	252
102	253
102	299
102	300
103	152
103	170
103	171
103	172
103	182
103	212
103	213
103	242
103	251
103	252
103	300
104	150
104	151
104	152
104	172
104	173
104	174
104	175
104	181
104	182
104	183
104	212
104	242
104	251
104	300
105	149
105	150
105	175
105	176
105	177
105	178
105	179
105	180
105	181
105	183
105	184
105	211
105	212
105	242
105	250
105	251
106	148
106	149
106	184
106	185
106	211
106	242
106	250
107	147
107	148
107	185
107	186
107	187
107	210
107	211
107	242
107	249
107	250
108	146
108	147
108	187
108	188
108	210
108	242
108	248
108	249
109	145
109	146
109	188
109	189
109	209
109	210
109	242
109	243
109	247
109	248
110	144
110	145
110	189
110	190
110	209
110	243
110	244
110	245
110	246
110	247
111	143
111	144
111	190
111	191
111	192
111	208
111	209
112	142
112	143
112	192
112	208
112	219
112	220
112	221
112	222
113	142
113	143
113	192
113	208
113	217
113	218
113	219
113	222
113	223
113	224
113	225
114	143
114	192
114	193
114	208
114	209
114	216
114	217
114	225
114	226
115	143
115	144
115	193
115	209
115	214
115	215
115	216
115	226
116	144
116	193
116	194
116	207
116	208
116	209
116	212
116	213
116	214
116	226
116	227
116	243
116	244
116	245
116	246
116	247
117	144
117	194
117	195
117	205
117	206
117	207
117	212
117	227
117	242
117	243
117	247
117	248
117	249
118	143
118	144
118	195
118	196
118	202
118	203
118	204
118	205
118	211
118	212
118	227
118	242
118	249
118	250
118	251
118	252
119	142
119	143
119	196
119	197
119	200
119	201
119	202
119	211
119	227
119	242
119	252
119	253
119	254
120	142
120	197
120	198
120	199
120	200
120	211
120	227
120	241
120	242
120	254
120	255
120	256
120	257
121	141
121	142
121	211
121	212
121	227
121	241
121	257
121	258
121	259
122	140
122	141
122	212
122	226
122	227
122	241
122	259
123	140
123	212
123	226
123	241
123	242
123	258
123	259
124	212
124	213
124	214
124	215
124	216
124	217
124	218
124	219
124	220
124	224
124	225
124	226
124	242
124	243
124	257
124	258
125	220
125	221
125	222
125	223
125	224
125	243
125	244
125	257
126	244
126	245
126	256
126	257
127	245
127	246
127	247
127	255
127	256
128	247
128	248
128	255
129	248
129	249
129	254
129	255
130	249
130	250
130	253
130	254
131	250
131	251
131	252
131	253
