# Supplementary material for: Tracking collective cell motion by topological data analysis
Source: PLoS Comput Biol. 2020 Dec 23;16(12):e1008407. doi: 10.1371/journal.pcbi.1008407 (PMC7757824; doi:10.1371/journal.pcbi.1008407)
Supplement: S4 Data — (DAT) [file pcbi.1008407.s009.dat]

15	268
15	271
16	266
16	271
17	266
17	273
18	266
18	274
19	266
19	275
20	267
20	275
21	268
21	275
22	269
22	275
23	269
23	275
24	270
24	275
25	271
25	275
26	272
26	275
27	273
27	276
28	274
29	276
34	299
35	293
35	296
35	299
36	270
36	273
36	292
36	300
37	267
37	270
37	274
37	291
37	300
38	267
38	275
38	291
38	300
39	267
39	276
39	291
39	300
40	267
40	277
40	290
40	300
41	267
41	278
41	290
41	299
42	267
42	279
42	290
42	299
43	267
43	279
43	289
43	298
44	266
44	279
44	289
44	298
45	266
45	278
45	290
45	297
46	266
46	278
46	291
46	297
47	266
47	278
47	292
47	296
48	266
48	278
48	294
49	266
49	277
50	266
50	277
51	266
51	277
51	299
52	266
52	277
52	298
53	266
53	276
53	298
54	265
54	276
54	297
55	265
55	275
55	297
56	265
56	272
56	275
56	296
57	233
57	266
57	271
57	296
58	232
58	235
58	267
58	270
58	296
59	231
59	236
59	268
59	295
60	168
60	230
60	236
60	295
61	165
61	168
61	230
61	236
61	294
62	164
62	170
62	228
62	237
62	270
62	294
63	163
63	171
63	225
63	228
63	237
63	269
63	287
63	290
63	293
64	162
64	173
64	222
64	225
64	237
64	269
64	286
64	290
64	293
65	161
65	175
65	202
65	205
65	221
65	237
65	269
65	272
65	284
66	160
66	176
66	197
66	200
66	206
66	221
66	237
66	268
66	272
66	283
67	159
67	178
67	191
67	194
67	197
67	206
67	221
67	238
67	268
67	273
67	281
68	158
68	179
68	187
68	190
68	206
68	220
68	238
68	267
68	273
68	280
69	157
69	181
69	184
69	187
69	207
69	220
69	238
69	267
69	274
69	279
70	157
70	207
70	220
70	238
70	266
70	275
70	278
71	156
71	167
71	170
71	206
71	220
71	239
71	266
71	275
72	155
72	166
72	171
72	206
72	220
72	239
72	266
73	154
73	165
73	172
73	205
73	220
73	239
73	265
74	154
74	164
74	174
74	205
74	220
74	239
74	265
75	156
75	163
75	175
75	204
75	220
75	240
75	264
76	158
76	162
76	176
76	204
76	220
76	241
76	256
76	259
76	264
77	159
77	162
77	177
77	203
77	220
77	241
77	255
77	260
77	263
78	161
78	177
78	203
78	218
78	242
78	254
79	177
79	202
79	217
79	243
79	253
80	177
80	202
80	217
80	244
80	253
81	178
81	201
81	216
81	244
81	253
82	178
82	200
82	216
82	244
82	253
83	162
83	180
83	183
83	199
83	216
83	244
83	253
84	160
84	163
84	183
84	199
84	216
84	244
84	254
85	159
85	163
85	185
85	199
85	215
85	244
85	253
86	158
86	165
86	186
86	199
86	215
86	244
86	253
87	156
87	166
87	186
87	200
87	215
87	243
87	252
88	155
88	167
88	185
88	201
88	215
88	243
88	252
89	145
89	153
89	168
89	185
89	202
89	215
89	243
89	251
90	143
90	147
90	152
90	168
90	185
90	203
90	214
90	243
90	250
91	142
91	148
91	152
91	168
91	184
91	205
91	213
91	243
91	250
92	140
92	147
92	153
92	168
92	184
92	207
92	212
92	243
92	249
93	140
93	147
93	154
93	168
93	183
93	209
93	212
93	230
93	243
93	249
94	147
94	155
94	167
94	183
94	229
94	232
94	242
94	248
95	146
95	156
95	163
95	166
95	183
95	228
95	234
95	242
95	247
96	146
96	157
96	160
96	163
96	183
96	226
96	236
96	242
96	247
97	146
97	183
97	225
97	236
97	242
97	245
98	145
98	183
98	225
98	235
99	145
99	184
99	224
99	235
100	145
100	184
100	224
100	235
101	144
101	181
101	184
101	224
101	235
102	144
102	156
102	170
102	173
102	176
102	179
102	225
102	235
103	144
103	154
103	157
103	170
103	225
103	235
104	143
104	152
104	157
104	169
104	225
104	234
105	143
105	150
105	158
105	169
105	225
105	234
106	143
106	149
106	159
106	169
106	225
106	234
107	142
107	147
107	159
107	169
107	225
107	234
108	142
108	145
108	160
108	168
108	225
108	234
109	142
109	145
109	161
109	168
109	226
109	234
110	162
110	168
110	226
110	233
111	163
111	168
111	226
111	233
112	164
112	167
112	226
112	233
113	226
113	229
113	232
114	230
114	238
114	241
114	244
115	236
115	246
116	236
116	248
117	236
117	248
118	235
118	248
119	235
119	248
120	235
120	248
121	235
121	248
122	235
122	248
123	235
123	247
124	235
124	247
125	235
125	247
126	235
126	247
127	236
127	247
128	236
128	247
129	237
129	240
129	247
130	217
130	240
130	243
130	247
131	207
131	210
131	213
131	216
131	219
131	244
131	247
132	206
132	220
133	206
133	221
134	206
134	221
135	206
135	221
136	206
136	222
137	207
137	222
138	207
138	223
139	207
139	223
140	207
140	222
141	207
141	220
142	208
142	219
143	208
143	217
144	208
144	215
145	208
145	212
145	215
146	208
146	211
