# Supplementary material for: Tracking collective cell motion by topological data analysis
Source: PLoS Comput Biol. 2020 Dec 23;16(12):e1008407. doi: 10.1371/journal.pcbi.1008407 (PMC7757824; doi:10.1371/journal.pcbi.1008407)
Supplement: S5 Data — (DAT) [file pcbi.1008407.s010.dat]

86	288
87	260
87	287
88	258
88	261
88	286
88	289
89	257
89	261
89	273
89	286
89	290
90	255
90	261
90	271
90	274
90	285
90	292
91	254
91	262
91	269
91	276
91	285
91	293
92	252
92	263
92	268
92	277
92	284
92	294
93	252
93	264
93	267
93	278
93	283
93	296
94	252
94	280
94	283
94	296
95	252
95	296
96	252
96	295
97	160
97	237
97	253
97	295
98	159
98	162
98	235
98	238
98	253
98	295
99	157
99	163
99	233
99	238
99	253
99	295
100	155
100	165
100	231
100	239
100	253
100	295
101	154
101	166
101	228
101	231
101	239
101	254
101	296
102	153
102	167
102	227
102	240
102	254
102	298
103	153
103	167
103	227
103	240
103	253
103	300
104	153
104	167
104	227
104	241
104	253
105	154
105	167
105	227
105	241
105	253
106	154
106	167
106	228
106	242
106	254
107	154
107	168
107	181
107	228
107	243
107	254
108	154
108	169
108	180
108	183
108	212
108	227
108	243
108	255
109	153
109	170
109	178
109	183
109	211
109	226
109	242
109	256
110	151
110	172
110	177
110	184
110	210
110	213
110	225
110	242
110	256
111	149
111	173
111	176
111	186
111	208
111	214
111	224
111	242
111	257
112	147
112	187
112	207
112	215
112	223
112	242
112	258
113	144
113	147
113	188
113	206
113	216
113	221
113	243
113	257
114	143
114	189
114	205
114	216
114	220
114	243
114	255
115	143
115	189
115	204
115	217
115	220
115	243
115	254
116	143
116	189
116	204
116	244
116	252
117	143
117	189
117	205
117	244
117	251
118	143
118	189
118	205
118	245
118	249
119	144
119	189
119	205
119	245
119	248
120	144
120	190
120	204
120	245
121	144
121	191
121	202
122	143
122	193
122	200
123	141
123	194
123	198
124	140
124	195
124	198
