# Supplementary material for: Tracking collective cell motion by topological data analysis
Source: PLoS Comput Biol. 2020 Dec 23;16(12):e1008407. doi: 10.1371/journal.pcbi.1008407 (PMC7757824; doi:10.1371/journal.pcbi.1008407)
Supplement: S6 Data — (DAT) [file pcbi.1008407.s011.dat]

67	294
68	292
68	295
69	290
69	295
70	288
70	295
71	286
71	296
72	285
72	296
73	285
73	296
74	284
74	296
75	284
75	297
76	284
76	297
77	284
77	297
78	285
78	297
79	285
79	294
79	297
80	286
80	291
80	294
81	287
81	290
82	288
85	261
86	259
86	262
87	257
87	263
87	275
88	255
88	263
88	274
88	277
88	280
88	283
89	253
89	264
89	273
89	283
89	286
90	251
90	264
90	272
90	286
91	250
91	265
91	271
91	287
91	290
92	240
92	251
92	265
92	270
92	291
93	239
93	242
93	251
93	266
93	270
93	293
94	159
94	237
94	242
94	252
94	266
94	269
94	294
95	158
95	161
95	236
95	242
95	253
95	267
95	294
96	157
96	162
96	234
96	242
96	254
96	295
97	156
97	163
97	233
97	242
97	255
97	296
98	155
98	165
98	223
98	231
98	242
98	255
98	296
99	154
99	166
99	221
99	224
99	227
99	230
99	242
99	254
99	297
100	153
100	167
100	214
100	217
100	220
100	227
100	230
100	242
100	253
100	298
101	152
101	167
101	213
101	242
101	253
101	298
102	152
102	167
102	170
102	213
102	242
102	252
102	299
103	152
103	170
103	182
103	212
103	242
103	251
103	300
104	150
104	172
104	175
104	181
104	212
104	242
104	251
104	300
105	149
105	175
105	178
105	181
105	184
105	211
105	242
105	250
106	148
106	184
106	211
106	242
106	250
107	147
107	185
107	210
107	242
107	249
108	146
108	187
108	210
108	242
108	248
109	145
109	188
109	209
109	242
109	247
110	144
110	189
110	209
110	243
110	246
111	143
111	190
111	208
112	142
112	192
112	208
112	219
112	222
113	142
113	192
113	208
113	217
113	222
113	225
114	143
114	192
114	208
114	216
114	225
115	143
115	193
115	209
115	214
115	226
116	144
116	193
116	207
116	212
116	226
116	243
116	246
117	144
117	194
117	205
117	212
117	227
117	242
117	247
118	143
118	195
118	202
118	205
118	211
118	227
118	242
118	249
118	252
119	142
119	196
119	200
119	211
119	227
119	242
119	252
120	142
120	197
120	200
120	211
120	227
120	241
120	254
120	257
121	141
121	211
121	227
121	241
121	257
122	140
122	212
122	226
122	241
122	259
123	140
123	212
123	226
123	241
123	258
124	212
124	215
124	218
124	224
124	242
124	257
125	220
125	223
125	243
125	257
126	244
126	256
127	245
127	255
128	247
128	255
129	248
129	254
130	249
130	253
131	250
131	253
