# Supplementary material for: Tracking collective cell motion by topological data analysis
Source: PLoS Comput Biol. 2020 Dec 23;16(12):e1008407. doi: 10.1371/journal.pcbi.1008407 (PMC7757824; doi:10.1371/journal.pcbi.1008407)
Supplement: S7 Data — (DAT) [file pcbi.1008407.s012.dat]

58	293
58	296
59	291
59	295
60	290
60	295
61	288
61	295
62	287
62	295
63	285
63	295
64	285
64	295
65	285
65	295
66	285
66	295
67	284
67	294
68	284
68	294
69	284
69	294
70	284
70	294
71	284
71	294
72	284
72	294
73	285
73	294
74	286
74	293
75	287
75	292
76	289
76	292
81	261
82	259
82	262
83	258
83	262
83	287
84	257
84	262
84	285
84	288
85	256
85	262
85	274
85	277
85	284
85	288
86	255
86	263
86	272
86	277
86	283
86	289
87	253
87	263
87	270
87	278
87	282
87	290
88	158
88	252
88	263
88	268
88	279
88	282
88	290
89	157
89	251
89	264
89	267
89	291
90	157
90	160
90	250
90	264
90	292
91	157
91	160
91	249
91	293
92	156
92	161
92	181
92	225
92	239
92	242
92	245
92	249
92	293
93	156
93	162
93	180
93	222
93	225
93	228
93	238
93	245
93	250
93	293
94	156
94	162
94	178
94	182
94	213
94	216
94	219
94	222
94	228
94	236
94	245
94	252
94	293
95	155
95	163
95	177
95	183
95	213
95	229
95	234
95	244
95	252
95	293
96	155
96	164
96	176
96	185
96	213
96	231
96	234
96	244
96	252
96	293
97	155
97	165
97	174
97	186
97	214
97	244
97	252
97	292
98	154
98	166
98	173
98	187
98	214
98	243
98	251
98	292
99	151
99	154
99	166
99	171
99	187
99	215
99	243
99	251
99	292
100	150
100	153
100	166
100	170
100	188
100	215
100	243
100	251
100	292
100	295
100	300
101	149
101	166
101	169
101	188
101	216
101	242
101	251
101	295
101	298
102	147
102	166
102	169
102	189
102	216
102	242
102	250
103	146
103	190
103	216
103	242
103	250
104	145
104	190
104	217
104	241
104	250
105	144
105	191
105	217
105	241
105	250
106	143
106	192
106	218
106	241
106	249
107	142
107	192
107	218
107	240
107	249
108	141
108	193
108	196
108	219
108	240
108	245
108	248
109	140
109	197
109	219
109	240
109	243
110	197
110	220
111	140
111	198
111	220
112	140
112	198
112	220
112	240
112	243
113	140
113	198
113	220
113	240
113	244
114	140
114	200
114	203
114	221
114	240
114	246
114	249
115	141
115	205
115	208
115	222
115	240
115	249
116	141
116	210
116	213
116	223
116	240
116	251
116	254
117	142
117	212
117	224
117	241
117	254
118	142
118	212
118	225
118	241
118	256
119	142
119	211
119	225
119	241
119	256
120	142
120	211
120	226
120	241
120	256
121	142
121	211
121	227
121	241
121	256
122	142
122	210
122	226
122	241
122	255
123	141
123	210
123	224
123	241
123	255
124	140
124	209
124	221
124	224
124	241
124	255
125	209
125	218
125	221
125	242
125	245
125	248
125	251
125	254
126	209
126	215
126	218
127	209
127	212
127	215
128	209
128	212
