# Supplementary material for: Tracking collective cell motion by topological data analysis
Source: PLoS Comput Biol. 2020 Dec 23;16(12):e1008407. doi: 10.1371/journal.pcbi.1008407 (PMC7757824; doi:10.1371/journal.pcbi.1008407)
Supplement: S8 Data — (DAT) [file pcbi.1008407.s013.dat]

51	291
52	289
52	292
53	288
53	292
54	286
54	292
55	285
55	292
56	284
56	292
57	284
57	292
58	284
58	292
59	284
59	292
60	284
60	292
61	284
61	292
62	284
62	292
63	284
63	292
64	284
64	292
65	284
65	292
66	284
66	292
67	285
67	292
68	286
68	292
69	288
69	292
70	290
71	292
75	259
77	258
77	261
78	257
78	261
78	285
79	257
79	261
79	282
79	285
80	256
80	261
80	280
80	287
81	256
81	262
81	265
81	268
81	271
81	274
81	277
81	280
81	288
82	255
82	288
83	154
83	255
83	288
84	154
84	157
84	254
84	288
85	154
85	157
85	254
85	288
86	154
86	158
86	214
86	225
86	228
86	253
86	288
87	155
87	158
87	213
87	216
87	219
87	222
87	225
87	228
87	239
87	253
87	288
88	155
88	159
88	213
88	220
88	230
88	237
88	240
88	252
88	288
89	155
89	160
89	179
89	212
89	231
89	234
89	237
89	240
89	252
89	288
90	156
90	161
90	178
90	212
90	241
90	252
90	288
91	156
91	161
91	177
91	180
91	211
91	241
91	250
91	288
92	156
92	162
92	177
92	181
92	184
92	211
92	242
92	249
92	288
93	157
93	163
93	176
93	185
93	188
93	210
93	243
93	247
93	288
94	157
94	164
94	175
94	190
94	210
94	243
94	247
94	289
95	157
95	164
95	174
95	190
95	209
95	242
95	247
95	289
96	140
96	158
96	165
96	173
96	191
96	209
96	241
96	248
96	290
96	293
97	141
97	158
97	165
97	172
97	191
97	211
97	214
97	240
97	248
97	293
97	296
97	299
98	142
98	158
98	165
98	171
98	192
98	214
98	217
98	239
98	248
99	144
99	159
99	165
99	170
99	192
99	217
99	220
99	238
99	249
100	146
100	159
100	164
100	169
100	193
100	220
100	223
100	237
100	249
101	147
101	160
101	164
101	169
101	193
101	196
101	199
101	202
101	223
101	226
101	236
101	250
102	149
102	160
102	164
102	168
102	204
102	226
102	235
102	250
103	151
103	160
103	164
103	167
103	204
103	228
103	234
103	250
104	152
104	158
104	164
104	167
104	204
104	230
104	234
104	249
105	153
105	156
105	204
105	230
105	234
105	248
106	204
106	229
106	235
106	246
107	204
107	228
107	236
107	244
108	204
108	227
108	238
108	243
109	205
109	226
109	240
109	243
110	206
110	225
110	241
110	244
111	207
111	224
111	241
111	244
112	208
112	223
112	241
112	245
113	209
113	221
113	241
113	247
114	210
114	218
114	221
114	240
114	249
115	211
115	216
115	240
115	250
116	211
116	214
116	240
116	251
117	240
117	251
118	240
118	250
119	239
119	250
120	239
120	249
121	239
121	249
122	239
122	248
123	226
123	229
123	232
123	239
123	248
124	225
124	233
124	238
124	247
125	224
125	235
125	238
125	247
126	224
126	237
126	247
127	223
127	246
128	222
128	246
129	221
129	240
129	245
130	221
130	239
130	242
130	245
131	221
131	237
131	243
132	221
132	236
133	222
133	225
133	235
134	225
134	233
135	227
135	230
135	233
136	230
