# Supplementary material for: Tracking collective cell motion by topological data analysis
Source: PLoS Comput Biol. 2020 Dec 23;16(12):e1008407. doi: 10.1371/journal.pcbi.1008407 (PMC7757824; doi:10.1371/journal.pcbi.1008407)
Supplement: S9 Data — (DAT) [file pcbi.1008407.s014.dat]

47	286
47	289
48	285
48	289
49	284
49	291
50	284
50	293
51	284
51	295
52	284
52	297
53	284
53	297
54	284
54	296
55	284
55	295
56	284
56	294
57	284
57	294
58	284
58	293
59	285
59	292
60	286
60	292
61	288
61	291
65	265
66	267
67	263
67	267
68	262
68	267
69	258
69	261
69	268
70	257
70	268
71	257
71	269
71	278
71	281
71	284
71	287
72	257
72	269
72	278
72	288
73	257
73	269
73	278
73	288
74	257
74	270
74	278
74	287
75	258
75	270
75	277
75	287
76	258
76	271
76	277
76	287
77	258
77	271
77	277
77	286
78	258
78	272
78	277
78	286
79	258
79	272
79	277
79	286
80	258
80	273
80	277
80	285
81	216
81	219
81	259
81	273
81	276
81	285
82	215
82	221
82	224
82	236
82	239
82	259
82	274
82	285
83	214
83	226
83	230
83	233
83	236
83	241
83	259
83	284
84	155
84	158
84	214
84	228
84	241
84	259
84	284
85	150
85	153
85	158
85	214
85	241
85	259
85	284
86	148
86	158
86	214
86	241
86	259
86	284
87	147
87	159
87	177
87	214
87	241
87	258
87	285
88	145
88	148
88	159
88	176
88	179
88	214
88	241
88	256
88	286
89	143
89	146
89	149
89	159
89	176
89	180
89	183
89	214
89	241
89	253
89	256
89	288
90	140
90	143
90	146
90	150
90	160
90	175
90	183
90	186
90	214
90	240
90	251
90	290
91	140
91	146
91	151
91	160
91	174
91	186
91	189
91	214
91	239
91	249
91	291
92	146
92	151
92	161
92	173
92	189
92	196
92	214
92	238
92	247
92	293
92	299
93	145
93	152
93	161
93	173
93	191
93	194
93	197
93	214
93	237
93	246
93	295
93	298
94	145
94	153
94	161
94	172
94	197
94	215
94	236
94	247
95	145
95	154
95	162
95	171
95	199
95	216
95	235
95	247
96	145
96	155
96	162
96	170
96	201
96	218
96	234
96	248
97	145
97	156
97	162
97	170
97	202
97	220
97	223
97	233
97	248
98	144
98	157
98	160
98	163
98	169
98	204
98	224
98	227
98	232
98	249
99	144
99	163
99	168
99	205
99	229
99	232
99	249
100	144
100	167
100	207
100	231
100	249
101	144
101	167
101	207
101	232
101	248
102	144
102	166
102	207
102	231
102	234
102	247
103	144
103	167
103	208
103	231
103	234
103	246
104	143
104	168
104	209
104	230
104	236
104	245
105	143
105	168
105	210
105	230
105	237
105	244
106	143
106	166
106	211
106	229
106	239
106	242
107	143
107	164
107	212
107	228
108	143
108	161
108	164
108	212
108	227
109	144
109	159
109	213
109	225
110	145
110	156
110	159
110	214
110	217
110	220
110	223
110	243
110	246
111	146
111	152
111	155
111	215
111	243
111	246
111	249
112	148
112	151
112	242
112	249
113	241
113	251
114	241
114	251
115	240
115	250
116	240
116	250
117	239
117	250
118	238
118	250
119	238
119	250
120	237
120	249
121	237
121	249
122	215
122	218
122	221
122	224
122	227
122	237
122	249
123	215
123	227
123	237
123	249
124	214
124	229
124	238
124	249
125	214
125	230
125	240
125	248
126	214
126	231
126	241
126	248
127	214
127	231
127	243
127	248
128	214
128	231
128	244
128	248
129	214
129	230
129	246
130	214
130	229
131	214
131	227
132	214
132	225
133	214
133	224
134	214
134	222
135	214
135	220
136	214
136	218
137	215
137	218
