# Supplementary material for: Tracking collective cell motion by topological data analysis
Source: PLoS Comput Biol. 2020 Dec 23;16(12):e1008407. doi: 10.1371/journal.pcbi.1008407 (PMC7757824; doi:10.1371/journal.pcbi.1008407)
Supplement: S10 Data — (DAT) [file pcbi.1008407.s015.dat]

42	285
43	287
43	290
44	285
44	290
44	293
45	285
45	293
45	296
46	285
46	296
46	299
47	285
47	299
48	285
48	299
49	285
49	298
50	285
50	298
51	286
51	297
52	288
52	297
53	290
53	296
54	292
54	295
62	264
63	262
63	265
64	260
64	266
64	280
64	283
64	286
64	289
64	292
65	258
65	267
65	280
65	294
66	257
66	269
66	280
66	294
67	256
67	270
67	280
67	292
68	256
68	272
68	279
68	290
69	257
69	273
69	279
69	288
70	257
70	275
70	279
70	286
71	258
71	276
71	279
71	284
72	219
72	258
72	282
73	218
73	221
73	224
73	259
73	280
74	218
74	224
74	259
74	278
75	217
75	226
75	260
75	278
76	216
76	227
76	260
76	278
77	216
77	228
77	261
77	278
78	215
78	228
78	234
78	237
78	240
78	243
78	261
78	280
79	215
79	230
79	233
79	244
79	262
79	281
80	179
80	215
80	243
80	262
80	282
81	176
81	179
81	215
81	243
81	263
81	283
81	286
82	176
82	180
82	215
82	243
82	263
82	287
82	290
83	176
83	181
83	215
83	242
83	261
83	291
83	294
84	176
84	182
84	215
84	240
84	259
84	295
84	298
85	156
85	176
85	182
85	215
85	239
85	257
85	297
86	153
86	156
86	175
86	183
86	196
86	215
86	238
86	255
86	297
87	146
87	149
87	152
87	158
87	175
87	184
87	195
87	198
87	215
87	236
87	253
87	297
88	145
88	148
88	158
88	175
88	184
88	194
88	198
88	215
88	235
88	251
88	296
89	144
89	158
89	174
89	185
89	194
89	199
89	215
89	233
89	249
89	296
90	143
90	159
90	174
90	186
90	193
90	201
90	216
90	232
90	249
90	296
91	142
91	159
91	174
91	187
91	192
91	202
91	217
91	220
91	223
91	226
91	231
91	249
91	298
92	141
92	159
92	174
92	187
92	192
92	203
92	227
92	230
92	249
93	140
93	160
93	173
93	188
93	191
93	204
93	250
94	140
94	160
94	173
94	189
94	205
94	208
94	211
94	250
95	160
95	173
95	211
95	249
96	161
96	172
96	210
96	248
97	160
97	172
97	210
97	246
98	150
98	153
98	156
98	159
98	172
98	210
98	232
98	235
98	245
99	149
99	172
99	210
99	231
99	235
99	238
99	244
100	148
100	171
100	210
100	231
100	239
100	242
101	147
101	171
101	210
101	231
102	146
102	172
102	209
102	230
103	146
103	173
103	209
103	228
104	146
104	174
104	209
104	226
105	145
105	175
105	209
105	223
105	226
106	145
106	175
106	209
106	221
107	145
107	174
107	209
107	219
108	145
108	174
108	209
108	218
109	145
109	156
109	159
109	173
109	209
109	217
110	145
110	154
110	159
110	162
110	173
110	209
110	216
111	145
111	153
111	163
111	166
111	172
111	210
111	215
112	145
112	151
112	167
112	170
112	211
112	214
113	146
113	149
114	146
114	149
114	242
114	245
115	240
115	247
116	239
116	247
117	239
117	247
118	238
118	248
119	238
119	248
120	218
120	221
120	238
120	249
121	218
121	221
121	238
121	249
122	217
122	222
122	239
122	249
123	217
123	223
123	239
123	250
124	217
124	223
124	239
124	250
125	216
125	224
125	239
125	251
126	216
126	223
126	239
126	251
127	216
127	223
127	239
127	252
128	215
128	222
128	239
128	252
129	215
129	222
129	239
129	250
130	214
130	221
130	239
130	246
130	249
131	214
131	221
131	239
131	242
131	245
132	214
132	220
132	239
132	242
133	213
133	219
134	213
134	219
135	213
135	218
136	212
136	218
137	212
137	217
138	212
138	217
139	211
139	216
140	211
140	216
141	211
141	215
142	211
142	215
143	211
143	214
