# Supplementary material for: Tracking collective cell motion by topological data analysis
Source: PLoS Comput Biol. 2020 Dec 23;16(12):e1008407. doi: 10.1371/journal.pcbi.1008407 (PMC7757824; doi:10.1371/journal.pcbi.1008407)
Supplement: S11 Data — (DAT) [file pcbi.1008407.s016.dat]

34	282
35	284
36	286
37	283
37	288
38	283
38	289
39	283
39	290
40	283
40	292
41	284
41	293
42	284
42	295
43	284
43	296
44	284
44	297
45	284
45	296
46	285
46	288
46	291
46	294
53	269
54	267
54	270
55	265
55	270
55	282
56	262
56	265
56	270
56	281
56	284
57	262
57	270
57	281
57	284
58	261
58	271
58	281
58	286
59	260
59	271
59	280
59	288
60	259
60	271
60	280
60	290
61	258
61	272
61	280
61	292
62	257
62	272
62	279
62	294
63	257
63	272
63	279
63	291
63	294
64	256
64	272
64	279
64	286
64	289
65	256
65	273
65	279
65	282
65	285
66	258
66	273
66	278
66	281
67	259
67	273
68	225
68	261
68	274
69	224
69	227
69	262
69	274
70	223
70	227
70	264
70	276
71	182
71	222
71	229
71	265
71	277
72	180
72	184
72	221
72	230
72	267
72	278
73	178
73	184
73	220
73	232
73	267
73	279
74	175
74	178
74	184
74	219
74	234
74	237
74	267
74	280
75	173
75	184
75	218
75	237
75	268
75	280
75	297
76	171
76	185
76	200
76	218
76	239
76	268
76	281
76	289
76	292
76	295
77	171
77	185
77	199
77	218
77	241
77	268
77	281
77	284
77	287
77	297
78	172
78	185
78	198
78	217
78	243
78	268
78	297
79	173
79	186
79	196
79	200
79	217
79	244
79	268
79	296
80	174
80	186
80	195
80	200
80	217
80	243
80	268
80	296
81	175
81	186
81	194
81	200
81	217
81	242
81	269
81	296
82	158
82	175
82	186
82	192
82	201
82	216
82	241
82	265
82	268
82	296
83	156
83	175
83	187
83	191
83	201
83	216
83	240
83	257
83	260
83	263
83	296
84	155
84	158
84	176
84	187
84	190
84	201
84	216
84	239
84	253
84	256
84	298
85	154
85	159
85	176
85	187
85	201
85	216
85	238
85	253
86	152
86	159
86	176
86	201
86	217
86	237
86	253
87	151
87	160
87	176
87	201
87	219
87	236
87	253
88	150
88	160
88	177
88	202
88	205
88	221
88	235
88	253
89	150
89	161
89	177
89	206
89	209
89	212
89	222
89	225
89	228
89	234
89	253
90	150
90	161
90	177
90	212
90	230
90	233
90	251
91	149
91	162
91	177
91	212
91	235
91	248
91	251
92	146
92	149
92	162
92	178
92	212
92	235
92	238
92	245
92	248
93	140
93	143
93	146
93	162
93	178
93	211
93	235
93	239
93	242
93	245
94	161
94	178
94	211
94	235
95	159
95	179
95	211
95	235
96	155
96	158
96	179
96	210
96	235
97	152
97	155
97	179
97	210
97	234
98	151
98	179
98	210
98	234
99	151
99	180
99	210
99	234
100	151
100	181
100	210
100	234
101	151
101	180
101	210
101	221
101	224
101	234
102	150
102	180
102	210
102	220
102	225
102	228
102	231
102	234
103	150
103	177
103	180
103	211
103	219
104	150
104	165
104	168
104	171
104	174
104	177
104	211
104	217
105	149
105	164
105	212
105	216
106	149
106	163
106	213
106	216
107	149
107	162
108	149
108	161
109	149
109	161
110	150
110	153
110	160
111	153
111	156
111	159
112	156
112	159
113	241
113	244
114	240
114	244
115	238
115	245
116	237
116	245
117	236
117	245
118	235
118	246
119	235
119	246
120	234
120	247
121	234
121	247
122	234
122	248
123	234
123	247
124	234
124	247
125	234
125	246
126	234
126	245
127	218
127	221
127	234
127	245
128	215
128	218
128	221
128	234
128	244
129	212
129	215
129	221
129	234
129	243
130	209
130	212
130	221
130	234
130	242
131	206
131	209
131	221
131	234
131	242
132	204
132	220
132	234
132	241
133	203
133	220
133	235
133	240
134	203
134	220
134	236
134	239
135	203
135	220
136	203
136	220
137	203
137	219
138	204
138	219
139	205
139	219
140	206
140	219
141	207
141	218
142	208
142	218
143	208
143	217
144	209
144	215
145	210
145	213
146	211
