# Supplementary material for: Tracking collective cell motion by topological data analysis
Source: PLoS Comput Biol. 2020 Dec 23;16(12):e1008407. doi: 10.1371/journal.pcbi.1008407 (PMC7757824; doi:10.1371/journal.pcbi.1008407)
Supplement: S12 Data — (DAT) [file pcbi.1008407.s017.dat]

28	278
29	280
30	277
30	280
31	277
31	282
32	277
32	283
33	276
33	285
34	276
34	286
35	276
35	288
36	276
36	289
37	278
37	281
37	289
38	281
38	289
39	283
39	286
39	290
40	286
40	290
41	288
47	273
48	271
48	274
48	285
49	270
49	275
49	284
49	287
50	269
50	276
50	283
50	287
51	267
51	275
51	283
51	288
52	261
52	264
52	267
52	275
52	283
52	289
53	261
53	275
53	284
53	290
54	261
54	275
54	284
54	291
55	260
55	275
55	284
55	292
56	260
56	275
56	285
56	293
57	260
57	275
57	285
57	295
58	260
58	275
58	286
58	289
58	296
59	260
59	275
59	289
59	292
59	296
60	260
60	275
60	293
60	296
61	259
61	274
62	259
62	274
63	259
63	274
64	261
64	274
65	180
65	262
65	275
65	278
66	177
66	180
66	229
66	264
66	267
66	278
66	297
67	175
67	182
67	227
67	231
67	267
67	279
67	295
68	172
68	175
68	183
68	225
68	233
68	268
68	280
68	294
68	297
69	169
69	172
69	184
69	224
69	235
69	268
69	280
69	293
69	297
70	168
70	185
70	222
70	237
70	240
70	269
70	281
70	292
70	297
71	169
71	186
71	221
71	240
71	269
71	281
71	290
71	297
72	170
72	186
72	221
72	242
72	269
72	282
72	289
72	297
73	170
73	188
73	191
73	221
73	244
73	270
73	282
73	288
73	297
74	171
74	192
74	195
74	220
74	246
74	270
74	282
74	287
74	296
75	172
75	195
75	198
75	220
75	248
75	270
75	282
75	285
75	296
76	173
76	198
76	220
76	247
76	271
76	283
76	296
77	160
77	173
77	200
77	219
77	246
77	271
77	296
78	159
78	174
78	201
78	219
78	245
78	272
78	297
78	300
79	158
79	161
79	175
79	201
79	218
79	244
79	257
79	260
79	272
80	157
80	161
80	176
80	201
80	218
80	243
80	257
80	261
80	264
80	272
81	156
81	161
81	176
81	203
81	218
81	243
81	257
81	266
81	269
81	272
82	155
82	162
82	176
82	204
82	217
82	243
82	258
83	154
83	162
83	175
83	205
83	217
83	243
83	258
84	153
84	163
84	175
84	206
84	217
84	244
84	258
85	152
85	163
85	176
85	207
85	218
85	245
85	258
86	140
86	151
86	163
86	178
86	209
86	219
86	247
86	258
87	140
87	151
87	164
87	180
87	210
87	220
87	248
87	258
88	140
88	152
88	164
88	182
88	210
88	221
88	229
88	232
88	250
88	258
89	140
89	152
89	165
89	184
89	210
89	222
89	226
89	229
89	234
89	251
89	258
90	141
90	152
90	164
90	186
90	209
90	223
90	226
90	234
90	253
90	257
91	141
91	153
91	163
91	188
91	209
91	235
91	254
91	257
92	142
92	153
92	160
92	163
92	190
92	209
92	236
93	142
93	153
93	157
93	160
93	192
93	209
93	236
94	143
94	154
94	157
94	191
94	209
94	237
95	143
95	154
95	167
95	190
95	209
95	237
96	144
96	167
96	188
96	210
96	238
97	144
97	167
97	170
97	187
97	211
97	222
97	238
98	144
98	166
98	170
98	185
98	212
98	221
98	224
98	239
99	145
99	166
99	171
99	184
99	212
99	220
99	224
99	239
100	145
100	166
100	173
100	182
100	213
100	218
100	226
100	240
101	146
101	166
101	174
101	181
101	214
101	217
101	228
101	240
102	146
102	166
102	176
102	180
102	215
102	230
102	238
103	147
103	150
103	165
103	177
103	180
103	231
103	234
103	237
104	147
104	150
104	165
105	152
105	165
105	240
106	154
106	165
106	240
107	156
107	164
107	239
107	242
108	158
108	164
108	238
108	243
109	160
109	164
109	237
109	243
110	162
110	237
110	243
111	236
111	244
112	235
112	244
113	235
113	244
114	234
114	244
115	233
115	245
116	233
116	245
117	233
117	245
118	233
118	245
119	234
119	245
120	234
120	244
121	234
121	244
122	235
122	243
123	235
123	242
124	235
124	242
125	236
125	241
126	236
126	240
127	237
127	240
128	205
128	208
129	204
129	208
129	211
130	203
130	211
131	202
131	213
132	202
132	215
133	202
133	217
133	220
134	202
134	220
135	202
135	221
136	203
136	221
137	204
137	221
138	205
138	221
139	205
139	221
140	206
140	221
141	207
141	220
142	208
142	219
143	208
143	218
144	209
144	218
145	210
145	217
146	211
146	216
147	211
147	214
