# Supplementary material for: Tracking collective cell motion by topological data analysis
Source: PLoS Comput Biol. 2020 Dec 23;16(12):e1008407. doi: 10.1371/journal.pcbi.1008407 (PMC7757824; doi:10.1371/journal.pcbi.1008407)
Supplement: S13 Data — (DAT) [file pcbi.1008407.s018.dat]

25	275
26	277
26	280
27	274
27	282
28	274
28	283
29	274
29	283
30	274
30	284
31	273
31	284
32	273
32	283
33	273
33	282
34	273
34	281
35	272
35	279
36	272
36	278
37	272
37	277
38	272
38	276
39	271
39	275
39	291
39	294
40	272
40	275
40	290
40	294
40	297
41	272
41	289
41	297
42	272
42	288
42	296
43	271
43	274
43	287
43	296
44	269
44	275
44	286
44	296
45	268
45	276
45	285
45	295
46	266
46	277
46	285
46	295
47	265
47	277
47	284
47	294
48	264
48	277
48	285
48	294
49	262
49	277
49	286
49	293
50	261
50	277
50	287
50	293
51	260
51	277
51	287
51	292
52	260
52	277
52	288
52	292
53	261
53	276
53	289
53	292
54	261
54	276
54	291
55	262
55	276
56	262
56	276
57	263
57	276
58	263
58	276
59	264
59	276
60	264
60	276
61	265
61	268
61	275
61	296
62	268
62	275
62	295
63	270
63	275
63	294
63	297
64	232
64	270
64	275
64	293
64	298
65	166
65	169
65	172
65	175
65	230
65	234
65	270
65	275
65	292
65	298
66	165
66	176
66	228
66	235
66	270
66	276
66	292
66	299
67	164
67	177
67	189
67	225
67	228
67	236
67	270
67	276
67	291
67	300
68	162
68	178
68	188
68	191
68	223
68	237
68	270
68	277
68	290
69	160
69	179
69	187
69	191
69	223
69	238
69	270
69	277
69	290
70	158
70	180
70	186
70	193
70	205
70	222
70	240
70	271
70	277
70	290
71	157
71	165
71	181
71	185
71	195
71	204
71	222
71	241
71	271
71	278
71	290
72	157
72	165
72	168
72	181
72	184
72	197
72	200
72	203
72	222
72	242
72	271
72	278
72	290
73	157
73	165
73	169
73	200
73	205
73	221
73	243
73	271
73	279
73	290
74	157
74	165
74	171
74	205
74	221
74	244
74	271
74	279
74	288
75	157
75	165
75	172
75	205
75	221
75	245
75	271
75	281
75	284
75	287
76	157
76	165
76	174
76	206
76	221
76	246
76	271
77	158
77	165
77	176
77	206
77	220
77	247
77	271
78	158
78	165
78	177
78	206
78	219
78	248
78	261
78	271
79	158
79	165
79	177
79	206
79	218
79	248
79	261
79	264
79	271
80	158
80	165
80	177
80	206
80	218
80	248
80	260
80	265
80	271
81	158
81	165
81	177
81	206
81	217
81	249
81	260
81	267
81	270
82	158
82	165
82	176
82	206
82	217
82	249
82	259
83	159
83	165
83	176
83	206
83	217
83	249
83	259
84	159
84	165
84	176
84	206
84	217
84	250
84	258
85	159
85	166
85	177
85	206
85	217
85	250
85	258
86	158
86	166
86	178
86	206
86	218
86	250
86	257
87	145
87	157
87	167
87	180
87	206
87	219
87	251
87	257
88	143
88	146
88	155
88	168
88	181
88	184
88	187
88	206
88	220
88	251
88	256
89	141
89	146
89	155
89	168
89	187
89	190
89	206
89	220
89	232
89	251
89	256
90	140
90	146
90	155
90	168
90	192
90	206
90	221
90	229
90	232
90	235
90	252
90	255
91	146
91	156
91	168
91	191
91	207
91	222
91	226
91	229
91	236
91	252
91	255
92	146
92	156
92	168
92	191
92	208
92	223
92	226
92	237
92	252
92	255
93	146
93	156
93	168
93	190
93	209
93	223
93	238
94	145
94	156
94	169
94	189
94	209
94	222
94	240
95	145
95	157
95	169
95	188
95	210
95	221
95	240
96	145
96	158
96	169
96	187
96	211
96	219
96	223
96	240
97	145
97	160
97	169
97	186
97	212
97	218
97	224
97	240
98	145
98	162
98	169
98	184
98	213
98	216
98	224
98	239
99	145
99	164
99	169
99	183
99	214
99	224
99	239
100	145
100	165
100	169
100	182
100	225
100	238
101	145
101	167
101	181
101	225
101	238
102	145
102	169
102	178
102	181
102	225
102	237
103	145
103	148
103	169
103	172
103	175
103	178
103	225
103	237
104	145
104	148
104	151
104	154
104	168
104	226
104	236
105	154
105	157
105	167
105	228
105	231
105	236
106	158
106	161
106	166
106	231
106	237
107	163
107	166
107	233
107	238
108	140
108	233
108	240
109	140
109	232
109	241
110	140
110	232
110	242
111	232
111	243
112	232
112	244
113	232
113	244
114	232
114	243
115	232
115	243
116	233
116	243
117	234
117	243
118	234
118	243
119	235
119	243
120	235
120	243
121	236
121	242
122	237
122	240
131	206
131	209
131	212
131	215
131	218
131	221
132	206
132	221
133	205
133	222
134	205
134	222
135	205
135	223
136	205
136	223
137	205
137	223
138	205
138	223
139	205
139	223
140	206
140	223
141	206
141	222
142	206
142	222
143	207
143	222
144	208
144	221
145	209
145	218
145	221
146	210
146	215
146	218
147	211
147	214
