# Supplementary material for: Tracking collective cell motion by topological data analysis
Source: PLoS Comput Biol. 2020 Dec 23;16(12):e1008407. doi: 10.1371/journal.pcbi.1008407 (PMC7757824; doi:10.1371/journal.pcbi.1008407)
Supplement: S15 Data — (DAT) [file pcbi.1008407.s020.dat]

13	275
14	273
14	276
15	271
15	277
16	270
16	278
17	270
17	280
18	270
18	280
19	270
19	279
20	270
20	278
21	270
21	277
22	270
22	276
23	270
23	275
24	270
24	275
25	269
25	274
26	269
26	273
27	269
27	272
28	269
28	272
29	269
30	271
31	265
31	268
31	271
32	264
32	273
32	293
33	263
33	274
33	291
33	294
33	297
34	262
34	275
34	291
34	297
34	300
35	261
35	276
35	291
35	300
36	261
36	276
36	291
37	262
37	277
37	291
38	262
38	277
38	290
39	262
39	278
39	290
40	263
40	278
40	290
41	263
41	277
41	290
41	300
42	263
42	276
42	290
42	300
43	264
43	276
43	290
43	299
44	264
44	275
44	291
44	294
44	299
45	265
45	275
45	294
45	297
46	265
46	274
47	265
47	273
47	299
48	266
48	273
48	299
49	266
49	273
49	299
50	266
50	272
50	299
51	232
51	235
51	267
51	271
51	299
52	231
52	235
52	238
52	268
52	271
52	299
53	231
53	238
53	299
54	230
54	240
54	283
54	299
55	229
55	240
55	280
55	283
55	286
55	299
56	168
56	211
56	229
56	240
56	280
56	287
56	299
57	167
57	208
57	211
57	228
57	239
57	280
57	289
57	299
58	166
58	169
58	202
58	205
58	208
58	213
58	227
58	238
58	280
58	290
58	299
59	165
59	170
59	201
59	214
59	220
59	223
59	226
59	238
59	279
59	292
59	299
60	164
60	171
60	201
60	213
60	218
60	237
60	279
60	294
60	299
61	163
61	172
61	200
61	213
61	218
61	237
61	279
61	295
61	298
62	162
62	173
62	200
62	213
62	219
62	236
62	279
63	161
63	174
63	184
63	187
63	199
63	213
63	219
63	236
63	278
64	160
64	175
64	180
64	183
64	189
64	199
64	212
64	220
64	235
64	278
65	159
65	176
65	179
65	189
65	198
65	212
65	220
65	234
65	278
66	158
66	190
66	198
66	212
66	221
66	234
66	269
66	278
67	157
67	190
67	197
67	212
67	221
67	233
67	268
67	271
67	277
68	156
68	191
68	197
68	211
68	222
68	233
68	266
68	271
68	277
69	156
69	192
69	196
69	209
69	222
69	232
69	255
69	264
69	273
69	277
70	157
70	192
70	196
70	205
70	208
70	223
70	232
70	254
70	257
70	263
70	274
70	277
71	159
71	193
71	196
71	200
71	203
71	223
71	232
71	235
71	238
71	241
71	254
71	258
71	261
72	160
72	193
72	196
72	199
72	224
72	242
72	254
73	161
73	166
73	169
73	196
73	224
73	242
73	253
74	161
74	166
74	169
74	172
74	196
74	225
74	243
74	253
75	161
75	165
75	172
75	175
75	196
75	225
75	243
75	253
76	161
76	165
76	175
76	178
76	197
76	226
76	244
76	253
77	160
77	165
77	178
77	181
77	184
77	187
77	197
77	221
77	224
77	244
77	252
78	160
78	165
78	187
78	198
78	219
78	244
78	252
79	159
79	165
79	187
79	198
79	217
79	245
79	252
80	159
80	165
80	187
80	199
80	215
80	245
80	251
81	158
81	165
81	187
81	200
81	214
81	245
81	248
81	251
82	158
82	165
82	187
82	200
82	213
82	246
83	157
83	165
83	187
83	201
83	212
84	143
84	146
84	157
84	165
84	187
84	201
84	212
85	142
85	148
85	156
85	165
85	187
85	202
85	205
85	211
86	142
86	149
86	156
86	165
86	187
86	205
86	208
86	211
86	244
86	247
87	141
87	151
87	156
87	165
87	187
87	243
87	247
88	141
88	152
88	155
88	165
88	187
88	242
88	247
89	140
89	152
89	157
89	165
89	187
89	241
89	248
90	140
90	152
90	158
90	161
90	164
90	187
90	239
90	249
91	140
91	151
91	186
91	238
91	249
92	150
92	186
92	237
92	250
93	149
93	186
93	236
93	251
94	149
94	186
94	236
94	252
95	148
95	186
95	236
95	252
96	147
96	181
96	184
96	236
96	253
97	146
97	180
97	184
97	238
97	254
98	146
98	178
98	227
98	230
98	239
98	254
99	145
99	177
99	225
99	230
99	241
99	255
100	144
100	175
100	224
100	231
100	243
100	246
100	249
100	252
100	255
101	143
101	156
101	159
101	173
101	223
101	231
102	143
102	154
102	159
102	172
102	222
102	231
103	143
103	151
103	154
103	159
103	171
103	220
103	231
104	143
104	148
104	151
104	160
104	171
104	219
104	231
105	144
105	147
105	161
105	171
105	218
105	232
106	161
106	171
106	217
106	232
107	162
107	170
107	215
107	232
108	162
108	170
108	214
108	232
109	163
109	170
109	214
109	232
110	163
110	168
110	214
110	233
111	164
111	167
111	214
111	233
112	214
112	231
113	214
113	228
113	231
114	215
114	226
114	240
114	243
115	215
115	223
115	226
115	238
115	244
116	215
116	221
116	238
116	246
117	217
117	220
117	237
117	247
118	237
118	247
119	237
119	248
120	237
120	248
121	237
121	248
122	236
122	249
123	236
123	249
124	236
124	249
125	237
125	250
126	237
126	250
127	237
127	250
128	238
128	251
129	238
129	251
130	238
130	241
130	244
130	247
130	251
131	214
131	217
131	220
131	248
131	251
132	209
132	212
132	221
133	208
133	222
134	208
134	222
135	207
135	223
136	207
136	224
137	207
137	224
138	206
138	225
139	206
139	225
140	206
140	224
141	205
141	223
142	205
142	220
142	223
143	205
143	212
143	215
143	218
144	205
144	208
144	211
