# Supplementary material for: Tracking collective cell motion by topological data analysis
Source: PLoS Comput Biol. 2020 Dec 23;16(12):e1008407. doi: 10.1371/journal.pcbi.1008407 (PMC7757824; doi:10.1371/journal.pcbi.1008407)
Supplement: S16 Data — (DAT) [file pcbi.1008407.s021.dat]

11	277
12	279
13	275
13	279
14	274
14	280
15	273
15	281
16	272
16	282
17	272
17	283
18	272
18	284
19	272
19	283
20	272
20	282
21	272
21	281
22	272
22	279
23	272
23	277
24	272
24	275
25	272
25	275
26	272
28	269
29	262
29	265
29	268
29	271
30	262
30	272
30	295
31	262
31	273
31	292
31	295
31	298
32	262
32	274
32	290
32	298
33	263
33	275
33	290
33	299
34	263
34	275
34	290
34	300
35	263
35	275
35	290
36	263
36	275
36	290
37	264
37	275
37	290
38	264
38	276
38	290
39	264
39	276
39	290
40	264
40	276
40	290
40	300
41	265
41	275
41	290
41	300
42	265
42	274
42	290
42	299
43	265
43	273
43	292
43	299
44	266
44	272
44	294
44	298
45	266
45	271
45	296
46	266
46	271
47	235
47	267
47	270
48	235
48	238
48	269
48	299
49	234
49	239
49	298
50	167
50	233
50	241
50	298
51	167
51	170
51	232
51	242
51	283
51	298
52	167
52	171
52	209
52	232
52	242
52	282
52	285
52	298
53	166
53	172
53	207
53	210
53	231
53	242
53	280
53	286
53	297
54	166
54	173
54	206
54	211
54	230
54	241
54	274
54	277
54	280
54	287
54	297
55	165
55	173
55	204
55	213
55	216
55	229
55	240
55	274
55	288
55	297
56	165
56	173
56	203
56	217
56	229
56	239
56	275
56	290
56	297
57	165
57	174
57	201
57	219
57	225
57	228
57	239
57	275
57	291
57	296
58	164
58	174
58	200
58	220
58	223
58	238
58	275
58	292
58	296
59	164
59	174
59	200
59	237
59	275
59	293
59	296
60	164
60	174
60	200
60	236
60	275
61	163
61	176
61	179
61	200
61	236
61	275
62	163
62	179
62	182
62	200
62	235
62	275
63	163
63	183
63	186
63	200
63	218
63	221
63	234
63	254
63	275
64	162
64	186
64	200
64	217
64	222
64	234
64	253
64	275
65	162
65	187
65	199
65	216
65	223
65	234
65	253
65	256
65	275
66	162
66	187
66	195
66	198
66	213
66	216
66	224
66	234
66	237
66	240
66	243
66	253
66	256
66	264
66	267
66	275
67	161
67	188
67	192
67	195
67	203
67	206
67	209
67	212
67	225
67	243
67	252
67	258
67	262
67	268
67	274
68	161
68	188
68	191
68	202
68	206
68	209
68	226
68	243
68	252
68	259
68	262
68	270
68	274
69	162
69	202
69	227
69	243
69	252
69	272
70	162
70	201
70	228
70	244
70	251
71	162
71	201
71	230
71	244
71	251
72	163
72	200
72	231
72	244
72	251
73	163
73	183
73	186
73	200
73	231
73	245
73	250
74	163
74	181
74	187
74	199
74	209
74	231
74	245
74	250
75	164
75	178
75	181
75	187
75	199
75	208
75	231
75	246
75	250
76	164
76	177
76	187
76	198
76	207
76	210
76	231
76	247
76	250
77	164
77	167
77	170
77	173
77	176
77	187
77	198
77	206
77	211
77	217
77	220
77	223
77	231
78	164
78	187
78	197
78	206
78	212
78	215
78	223
78	226
78	231
79	163
79	166
79	187
79	197
79	205
79	226
79	229
80	162
80	166
80	188
80	196
80	204
80	229
81	161
81	166
81	188
81	196
81	204
82	150
82	153
82	160
82	167
82	188
82	196
82	203
83	147
83	150
83	153
83	156
83	159
83	167
83	188
83	196
83	202
84	143
84	146
84	156
84	159
84	168
84	188
84	197
84	201
85	143
85	155
85	159
85	168
85	188
85	197
85	201
86	143
86	154
86	160
86	169
86	189
86	198
86	201
87	143
87	153
87	160
87	169
87	189
87	198
88	143
88	152
88	161
88	170
88	189
89	142
89	152
89	161
89	170
89	189
90	142
90	151
90	162
90	171
90	189
90	238
90	241
90	244
91	142
91	150
91	162
91	171
91	183
91	186
91	189
91	238
91	244
91	247
92	142
92	149
92	163
92	171
92	183
92	187
92	238
92	247
92	250
93	140
93	148
93	163
93	166
93	169
93	182
93	238
93	250
93	253
94	148
94	182
94	238
94	253
95	147
95	182
95	238
95	255
96	147
96	182
96	238
96	255
97	147
97	150
97	181
97	238
97	254
98	151
98	154
98	157
98	181
98	239
98	252
99	159
99	181
99	239
99	250
100	160
100	180
100	217
100	220
100	223
100	239
100	249
101	160
101	180
101	216
101	225
101	239
101	247
102	160
102	180
102	216
102	226
102	239
102	245
103	160
103	179
103	216
103	227
103	239
103	243
104	160
104	179
104	216
104	228
104	239
104	242
105	160
105	179
105	216
105	229
105	240
106	161
106	177
106	215
106	230
107	161
107	170
107	173
107	176
107	215
107	231
108	161
108	165
108	168
108	215
108	232
109	161
109	164
109	215
109	231
110	215
110	230
111	215
111	229
112	215
112	229
113	215
113	228
113	241
113	244
113	247
114	216
114	227
114	241
114	248
115	217
115	226
115	241
115	249
116	218
116	225
116	240
116	249
117	220
117	224
117	240
117	250
118	221
118	224
118	240
118	250
119	239
119	251
120	239
120	251
121	239
121	251
122	239
122	252
123	239
123	252
124	239
124	253
125	239
125	253
126	240
126	254
127	242
127	245
127	254
128	217
128	220
128	223
128	245
128	248
128	255
129	213
129	216
129	223
129	249
129	252
129	255
130	212
130	224
131	212
131	224
132	211
132	225
133	211
133	226
134	211
134	227
135	210
135	227
136	210
136	228
137	210
137	229
138	210
138	229
139	210
139	213
139	229
140	213
140	216
140	228
141	217
141	220
141	228
142	220
142	223
142	228
143	224
143	227
