# Supplementary material for: Tracking collective cell motion by topological data analysis
Source: PLoS Comput Biol. 2020 Dec 23;16(12):e1008407. doi: 10.1371/journal.pcbi.1008407 (PMC7757824; doi:10.1371/journal.pcbi.1008407)
Supplement: S17 Data — (DAT) [file pcbi.1008407.s022.dat]

-0.63345	0.98258
-0.64066	1.0431
-0.61513	1.0736
-0.57463	0.67069
-0.55105	0.70687
-0.58701	0.7688
-0.55447	0.81565
-0.59829	0.88188
-0.58929	0.9052
-0.58854	0.98831
-0.5846	1.0761
-0.56632	1.1405
-0.57857	1.1992
-0.58117	1.2445
-0.568	1.2922
-0.57385	1.3004
-0.59521	1.367
-0.51957	0.53642
-0.53679	0.59641
-0.5367	0.61961
-0.52759	0.66414
-0.51028	1.372
-0.51466	1.4323
-0.53044	1.4551
-0.53443	1.5445
-0.47771	-0.45957
-0.49265	-0.44063
-0.47856	-0.39683
-0.48444	-0.34403
-0.45908	-0.28118
-0.4578	0.30286
-0.45348	0.36663
-0.48879	0.41929
-0.45462	0.47929
-0.46551	0.54426
-0.43679	-0.27763
-0.42986	-0.24721
-0.43903	-0.16705
-0.40784	-0.14933
-0.41816	-0.071378
-0.44271	-0.038788
-0.4128	0.0063971
-0.40678	0.057817
-0.40758	0.11672
-0.40899	0.16738
-0.42527	0.23007
-0.42912	0.28387
-0.40299	0.34274
-0.12109	0.11347
-0.10839	0.18862
-0.11722	0.20696
-0.10269	0.29952
-0.11514	0.347
-0.088675	0.056104
-0.095136	0.13353
-0.066095	0.32241
-0.097028	0.35005
-0.01219	0.065252
-0.048317	0.39797
0.0077499	0.05073
0.040115	0.39548
0.09757	0.084802
0.092708	0.38144
0.10854	0.096449
0.11945	0.11924
0.14563	0.34177
0.11683	0.39738
0.15761	0.13084
0.17509	0.1943
0.18111	0.2033
0.16538	0.26524
0.19797	0.32191
