# Supplementary material for: Tracking collective cell motion by topological data analysis
Source: PLoS Comput Biol. 2020 Dec 23;16(12):e1008407. doi: 10.1371/journal.pcbi.1008407 (PMC7757824; doi:10.1371/journal.pcbi.1008407)
Supplement: S18 Data — (DAT) [file pcbi.1008407.s023.dat]

-0.63351	0.9832
-0.6406	1.014
-0.63545	1.0958
-0.59669	0.68578
-0.5958	0.73524
-0.59962	0.76464
-0.5849	0.8452
-0.59965	0.88834
-0.59058	0.91966
-0.57061	0.97775
-0.57332	1.0519
-0.59469	1.1133
-0.55039	1.1503
-0.56064	1.2355
-0.56692	1.2621
-0.59539	1.3115
-0.56926	1.372
-0.50574	0.53833
-0.54525	0.55868
-0.51972	0.63102
-0.53765	0.68975
-0.52885	1.3747
-0.51579	1.4009
-0.54562	1.4729
-0.54944	1.5213
-0.48113	-0.49745
-0.46968	-0.42466
-0.49455	-0.37596
-0.46459	-0.32589
-0.45508	-0.29817
-0.49508	0.31947
-0.48712	0.39293
-0.47597	0.40694
-0.47472	0.45099
-0.47622	0.50437
-0.43031	-0.25421
-0.44764	-0.22217
-0.4169	-0.19099
-0.40101	-0.10423
-0.42121	-0.094424
-0.41015	-0.0020043
-0.43275	0.00050882
-0.42629	0.073313
-0.42061	0.12243
-0.43922	0.16318
-0.43795	0.21001
-0.41568	0.28784
-0.42382	0.33597
-0.13584	0.11165
-0.13423	0.17211
-0.10163	0.22039
-0.12565	0.29064
-0.13786	0.34273
-0.067942	0.071826
-0.066092	0.13968
-0.063306	0.32853
-0.084041	0.38927
-0.0089527	0.086586
-0.0041578	0.38811
0.0023285	0.096822
0.0017787	0.37963
0.07519	0.091533
0.085147	0.35103
0.12531	0.050339
0.10236	0.13784
0.14862	0.30878
0.13741	0.38312
0.19104	0.12478
0.1517	0.18958
0.19808	0.24786
0.1612	0.27487
0.19299	0.32138
0.22114	1.0227
0.2278	1.0553
0.21068	1.1461
0.24232	1.1964
0.27102	1.0303
0.25207	1.1667
0.27775	1.2193
0.32049	1.0486
0.33834	1.2366
0.38816	1.0042
0.35273	1.2127
0.44938	1.0126
0.41	1.0904
0.43379	1.1018
0.4186	1.1932
0.4085	1.2072
