# Supplementary material for: Tracking collective cell motion by topological data analysis
Source: PLoS Comput Biol. 2020 Dec 23;16(12):e1008407. doi: 10.1371/journal.pcbi.1008407 (PMC7757824; doi:10.1371/journal.pcbi.1008407)
Supplement: S19 Data — (DAT) [file pcbi.1008407.s024.dat]

-0.59266	0.98973
-0.57855	1.0026
-0.61699	1.0352
-0.55524	0.82642
-0.59218	0.8446
-0.56408	0.82763
-0.5738	0.88694
-0.5594	0.88373
-0.58228	0.9089
-0.55138	0.91525
-0.56132	0.92783
-0.58359	0.98093
-0.56085	0.96884
-0.59794	0.98445
-0.5537	1.0426
-0.59143	1.076
-0.5504	1.0627
-0.56632	1.1025
-0.55077	1.1102
-0.5606	1.1324
-0.56492	1.1852
-0.55582	1.1813
-0.56686	1.2219
-0.56294	1.218
-0.56612	1.241
-0.53094	0.74507
-0.5407	0.76685
-0.54525	0.77224
-0.55516	0.7706
-0.55476	0.80985
-0.5749	1.2429
-0.54813	1.2652
-0.56319	1.2991
-0.5691	1.31
-0.56297	1.3415
-0.54834	0.66015
-0.55809	0.6859
-0.51709	0.68162
-0.51484	0.69523
-0.55412	0.72227
-0.51246	1.3265
-0.51076	1.3687
-0.5497	1.3525
-0.51243	1.378
-0.51994	1.3807
-0.53535	0.56444
-0.53011	0.62765
-0.50547	0.6101
-0.5337	0.65014
-0.52409	1.4212
-0.52762	1.4457
-0.53974	1.4643
-0.50906	1.4642
-0.49414	0.50782
-0.5115	0.53071
-0.50779	0.54701
-0.51718	0.56199
-0.48181	1.4834
-0.48613	1.4664
-0.49814	1.4871
-0.5044	1.5149
-0.49704	-0.46386
-0.457	-0.43584
-0.49209	-0.44806
-0.48204	-0.4333
-0.48246	-0.37179
-0.45443	0.44237
-0.46929	0.48119
-0.49412	0.47973
-0.4621	0.51106
-0.47097	0.53795
-0.43925	-0.38972
-0.43039	-0.3746
-0.46994	-0.36984
-0.43494	-0.31567
-0.46954	0.37138
-0.4733	0.38506
-0.44569	0.41193
-0.4579	0.45468
-0.43802	-0.35895
-0.42219	-0.29922
-0.44033	-0.30989
-0.42037	-0.26147
-0.45161	-0.26786
-0.43087	0.32427
-0.4555	0.31797
-0.45011	0.32307
-0.42553	0.37799
-0.42896	0.39256
-0.40631	-0.25955
-0.42133	-0.22403
-0.40404	-0.21926
-0.3901	-0.17424
-0.41394	-0.18072
-0.42451	0.22716
-0.39495	0.22366
-0.43469	0.2799
-0.39006	0.30109
-0.3989	0.30105
-0.38266	-0.16591
-0.38201	-0.14416
-0.40398	-0.15544
-0.4186	-0.12635
-0.3857	-0.10975
-0.40427	-0.0948
-0.41468	-0.047376
-0.41771	-0.055665
-0.39782	-0.0029802
-0.39257	0.00089728
-0.40784	0.032959
-0.39684	0.044042
-0.38426	0.057445
-0.40497	0.096305
-0.41567	0.10437
-0.41543	0.11557
-0.39169	0.13943
-0.38037	0.18769
-0.38408	0.17726
-0.41444	0.20294
-0.39707	0.23314
-0.38581	0.024062
-0.27502	1.2915
-0.25809	1.307
-0.29744	1.3017
-0.26236	1.3327
-0.27557	1.3782
-0.25026	1.2614
-0.26192	1.2894
-0.24744	1.2638
-0.25834	1.3585
-0.27995	1.3994
-0.22705	1.2079
-0.22254	1.2487
-0.23273	1.3749
-0.25693	1.4238
-0.22172	1.2425
-0.22429	1.3924
-0.23382	1.4445
-0.17379	1.2491
-0.2109	1.4009
-0.18491	-0.31854
-0.18074	-0.32863
-0.18361	-0.30139
-0.15283	-0.25668
-0.18941	-0.23831
-0.1576	-0.2109
-0.16653	-0.23225
-0.18889	0.90618
-0.15966	0.89955
-0.15388	0.93586
-0.16048	0.95948
-0.17054	0.95329
-0.18806	1.2005
-0.18995	1.216
-0.19352	1.4102
-0.17148	-0.3606
-0.16892	-0.33391
-0.17388	-0.19136
-0.16959	-0.17464
-0.15352	0.86041
-0.14137	0.87372
-0.13258	0.87078
-0.17566	0.96816
-0.15923	0.97115
-0.14846	1.2032
-0.13537	1.2057
-0.15234	1.4147
-0.12806	-0.38188
-0.14702	-0.35814
-0.1438	-0.19558
-0.14138	-0.17653
-0.13191	0.8427
-0.1581	0.82937
-0.11621	0.97558
-0.12615	1.0192
-0.11623	1.2232
-0.15015	1.4093
-0.11778	-0.39394
-0.12115	-0.17437
-0.13833	0.83593
-0.13507	0.98479
-0.13762	1.0387
-0.095714	1.2104
-0.1242	1.2464
-0.1246	1.3872
-0.13436	1.4217
-0.1146	-0.39153
-0.089764	-0.16142
-0.11017	-0.16878
-0.10792	0.81943
-0.094646	1.0213
-0.11587	1.2565
-0.07863	1.2658
-0.091669	1.3626
-0.098834	1.4035
-0.059549	-0.37465
-0.089523	-0.36564
-0.097127	-0.17475
-0.072473	0.20221
-0.074981	0.2031
-0.076307	0.23617
-0.076856	0.24429
-0.059018	0.25838
-0.091369	0.26954
-0.056643	0.78524
-0.073039	0.83789
-0.095436	1.0035
-0.068248	1.2564
-0.072375	1.2665
-0.061808	1.2814
-0.08296	1.3552
-0.05126	1.3781
-0.075039	1.3886
-0.049844	-0.35049
-0.055143	-0.15065
-0.04745	0.13507
-0.078692	0.16924
-0.032351	0.16828
-0.059474	0.27185
-0.078754	0.28431
-0.050873	0.81308
-0.05595	0.84409
-0.045052	1.0494
-0.076125	1.3231
-0.051302	1.3092
-0.066541	1.3592
-0.030372	-0.39207
-0.016375	-0.19687
-0.027422	-0.15879
-0.043115	0.14571
-0.022805	0.3126
-0.045962	0.34445
-0.041988	0.82896
-0.016656	1.0218
-0.058208	1.0106
0.0072295	-0.3864
-0.036873	-0.36061
-0.0040264	-0.18748
-0.02735	0.14718
0.009272	0.16203
-0.0051854	0.33872
-0.023309	0.80455
-0.023889	0.82889
-0.014299	0.99088
0.00075316	-0.34569
0.027984	-0.35697
0.0029287	-0.19016
-0.0071875	-0.16605
0.0039241	0.1183
0.026992	0.34745
-0.014879	0.83692
0.019234	0.87993
0.014612	0.96614
0.025264	1.0041
0.048864	-0.33566
0.0053434	-0.33663
0.003692	-0.22887
0.019393	-0.19613
0.033745	-0.1744
0.0090315	0.12045
0.042901	0.3123
0.024418	0.84202
0.0037631	0.87232
0.02148	0.8879
0.0050942	0.922
0.005982	0.93214
0.02664	0.96557
0.0047294	1.0092
0.06233	-0.32914
0.035363	-0.31962
0.023831	-0.2614
0.033678	-0.27875
0.055271	-0.23726
0.033258	0.14705
0.063618	0.34898
0.086462	0.13218
0.053327	0.13255
0.058176	0.32739
0.10085	0.15105
0.065425	0.29265
0.070205	0.34172
0.098653	0.16838
0.11846	0.16374
0.085475	0.27471
0.12743	0.32134
0.14033	0.1618
0.12896	0.19417
0.10155	0.18034
0.14599	0.21814
0.12121	0.23903
0.11426	0.25836
0.11199	0.28125
0.22307	1.1147
0.23094	1.1194
0.20019	1.1449
0.25488	1.051
0.26639	1.0709
0.26175	1.0948
0.25081	1.1346
0.24709	1.1643
0.25637	1.1634
0.27382	1.0329
0.26821	1.0653
0.2845	1.2063
0.24224	1.214
0.30513	1.026
0.28652	1.2224
0.29922	1.0179
0.29432	1.0345
0.30094	1.1816
0.32463	1.2051
0.31572	1.0057
0.34406	1.2257
0.36188	1.0009
0.34203	1.0546
0.34383	1.1849
0.32419	1.222
0.37759	1.069
0.36719	1.1885
0.39432	1.0258
0.39926	1.0668
0.39138	1.1681
0.39469	1.198
0.39044	1.07
0.4109	1.0623
0.38617	1.0976
0.38582	1.1589
0.42185	1.1775
0.41493	1.1601
0.40079	1.1046
0.43539	1.1237
0.41488	1.1212
0.45816	-0.016328
0.43511	-0.0070721
0.46838	0.011142
0.46655	0.050673
0.43355	0.054267
0.44497	-0.043835
0.48469	0.0051547
0.45421	0.089867
0.46297	0.09759
0.46576	-0.04665
0.47188	-0.012192
0.4993	0.062318
0.46856	0.12038
0.52274	-0.037119
0.48604	0.10594
0.53983	-0.04055
0.51703	0.088492
0.5648	-0.051585
0.55436	0.099681
0.54787	-0.038103
0.58958	-0.055984
0.56983	0.079033
0.54417	0.10887
0.57454	-0.022739
0.57423	-0.017003
0.56232	0.043759
0.5663	0.061506
0.57793	0.5116
0.59564	0.0093319
0.61165	-0.0019549
0.61433	0.026411
0.59623	0.042614
0.62116	0.055429
0.59595	0.47216
0.61242	0.46779
0.61986	0.51056
0.59454	0.50781
0.58813	0.55823
0.59281	0.58024
0.60032	0.59851
0.61003	0.44893
0.63137	0.48296
0.63337	0.56739
0.61268	0.60962
0.65388	0.41546
0.63439	0.45021
0.66604	0.59147
0.62244	0.63979
0.66625	0.40333
0.67191	0.42148
0.65496	0.62913
0.67981	0.63982
0.69804	0.40908
0.67777	0.62475
0.70147	0.42085
0.70103	0.62748
0.70695	0.40807
0.74868	0.64371
0.74228	0.3844
0.75984	0.65452
0.77324	0.41929
0.77577	0.65895
0.80718	0.42792
0.77625	0.40465
0.76188	0.60124
0.7945	0.65052
0.78916	0.41494
0.78429	0.43231
0.82004	0.59008
0.78067	0.63136
0.8304	0.43256
0.83716	0.47862
0.84841	0.58185
0.8311	0.58277
0.82778	0.45016
0.84195	0.49486
0.83581	0.52762
0.84387	0.5474
0.85242	0.53158
0.82857	0.56269
0.82274	0.59261
