# Supplementary material for: Tracking collective cell motion by topological data analysis
Source: PLoS Comput Biol. 2020 Dec 23;16(12):e1008407. doi: 10.1371/journal.pcbi.1008407 (PMC7757824; doi:10.1371/journal.pcbi.1008407)
Supplement: S20 Data — (DAT) [file pcbi.1008407.s025.dat]

1	1	1	1	1	1	1	0	0	0	0	0	0	0	0	0	0	0
1	1	1	1	1	1	1	0	0	0	0	0	0	0	0	0	0	0
1	1	1	1	1	1	1	0	0	0	0	0	0	0	0	0	0	0
1	1	1	1	1	1	1	0	0	0	0	0	0	0	0	0	0	0
1	1	1	1	1	1	0	0	0	0	0	0	0	0	0	0	0	0
1	1	1	1	1	1	0	0	0	0	0	0	0	0	0	0	0	0
1	1	1	1	1	1	0	0	0	0	0	0	0	0	0	0	0	0
1	1	1	1	1	0	0	0	0	0	0	0	0	0	0	0	0	0
1	1	1	1	1	0	0	0	0	0	0	0	0	0	0	0	0	0
1	1	1	1	1	0	0	0	0	0	0	0	0	0	0	0	0	0
1	1	1	1	1	0	0	0	0	0	0	0	0	0	0	0	0	0
1	1	1	1	1	1	0	0	0	0	0	0	0	0	0	0	0	0
1	1	1	1	1	1	0	0	0	0	0	0	0	0	0	0	0	0
1	1	1	1	1	1	0	0	0	0	0	0	0	0	0	0	0	0
1	1	1	1	1	1	1	0	0	0	0	0	0	0	0	0	0	0
1	1	1	1	1	1	1	1	0	0	0	0	0	0	0	0	0	0
1	1	1	1	1	1	1	1	0	0	0	0	0	0	0	0	0	0
1	1	1	1	1	1	1	1	0	0	0	0	0	0	0	0	0	0
1	1	1	1	1	1	1	1	1	0	0	0	0	0	0	0	0	0
1	1	1	1	1	1	1	1	1	0	0	0	0	0	0	0	0	0
1	1	1	1	1	1	1	1	1	0	0	0	0	0	0	0	0	0
1	1	1	1	1	1	1	1	1	0	0	0	0	0	0	0	0	0
1	1	1	1	1	1	1	1	1	0	0	0	0	0	0	0	0	0
1	1	1	1	1	1	1	1	0	0	0	0	0	0	0	0	0	0
1	1	1	1	1	1	1	1	0	0	0	0	0	0	0	0	0	0
1	1	1	1	1	1	1	0	0	0	0	0	0	0	0	0	0	0
1	1	1	1	1	1	1	0	0	0	0	0	0	0	0	0	0	0
1	1	1	1	1	1	1	0	0	0	0	0	0	0	0	0	0	0
1	1	1	1	1	1	0	0	0	0	0	0	0	0	0	0	0	0
1	1	1	1	1	1	0	0	0	0	0	0	0	0	0	0	0	0
1	1	1	1	1	1	0	0	0	0	0	0	0	0	0	0	0	0
1	1	1	1	1	0	0	0	0	0	0	0	0	0	0	0	0	0
1	1	1	1	1	0	0	0	0	0	0	0	0	0	0	0	0	0
1	1	1	1	1	0	0	0	0	0	0	0	0	0	0	0	0	0
1	1	1	1	1	0	0	0	0	0	0	0	0	0	0	0	0	0
1	1	1	1	1	0	0	0	0	0	0	0	0	0	0	0	0	0
